# Supplementary material for: Engineered reporter phages for detection of Escherichia coli, Enterococcus, and Klebsiella in urine
Source: Nat Commun. 2023 Jul 20;14:4336. doi: 10.1038/s41467-023-39863-x (PMC10359277; doi:10.1038/s41467-023-39863-x)
Supplement: Supplementary file 4 — Source Data [file 41467_2023_39863_MOESM4_ESM.xlsx]

## Sheet: Figure 1b
Fig. 1b: A single representative transmission electron microscopy image of each phage was selected from multiple micrographs taken from a single phage-coated grid as is common practice.
Phage	File name
EfS3	UA_20secs_7a_30086
EfS7	UA_2Osecs_Ef70004
E2	UA_2Osecs_E20005
E4	UA_2Osecs_E40004
K1	UA_2Osecs_K10100
K4	UA_2Osecs_K40006

## Sheet: Figure 2b
Fig. 2b: Representative spot-on-the-lawn images are shown for EfS3 wt and EfS7 wt
E. faecalis host	Phage	Host function
JH2-2	EfS3	WT
SuS75	EfS3	pCRISPR
SuS70	EfS3	pCRISPR scr
Ef57	EfS7	WT
S356	EfS7	pCRISPR
S354	EfS7	pCRISPR scr

## Sheet: Figure 2c
Fig. 2b: Representative spot-on-the-lawn images are shown for mixed lysates containing recombinant phage candidates EfS3::nluc or EfS7::nluc with their respective parental (wt) phage
E. faecalis host	Phage	Host function
JH2-2	EfS3/EfS3::nluc	WT
SuS75	EfS3/EfS3::nluc	pCRISPR
SuS70	EfS3/EfS3::nluc	pCRISPR scr
Ef57	EfS7/EfS7::nluc	WT
S356	EfS7/EfS7::nluc	pCRISPR
S354	EfS7/EfS7::nluc	pCRISPR scr

## Sheet: Figure 2d
Fig. 2d: 10 plaques were isolated from one replicate of data shown in Fig. S2b-c.
Phage/plaque	ID	PCR amplicon size [bp]	RLU
EfS3::nluc candidate	3_1	1432	123000
EfS3::nluc candidate	3_2	1432	154000
EfS3::nluc candidate	3_3	1432	84600
EfS3::nluc candidate	3_4	1432	554000
EfS3::nluc candidate	3_5	1432	70600
EfS3::nluc candidate	3_6	1432	184000
EfS3::nluc candidate	3_7	1432	127000
EfS3::nluc candidate	3_8	1432	307000
EfS3::nluc candidate	3_9	1432	54500
EfS3::nluc candidate	3_10	1432	164000
EfS3	3_wt plaque	900	104
EfS3	3_wt-lysate	900	101
EfS7::nluc candidate	7_1	1324	511000
EfS7::nluc candidate	7_2	1324	284000
EfS7::nluc candidate	7_3	1324	335000
EfS7::nluc candidate	7_4	1324	210000
EfS7::nluc candidate	7_5	1324	271000
EfS7::nluc candidate	7_6	1324	512000
EfS7::nluc candidate	7_7	1324	259000
EfS7::nluc candidate	7_8	1324	419000
EfS7::nluc candidate	7_9	1324	197000
EfS7::nluc candidate	7_10	1324	201000
EfS7	7_wt plaque	792	377
EfS7	7_wt-lysate	792	90

## Sheet: Figure 3a
Fig. 3a: Representative plaque morphologies are shown from a single replicate of soft-agar overlays performed with the indicated phages.
Bacterial host	Phage
E. coli BL21	E2 wt/ E2::nluc (E2N)
E. coli BL21	E4 wt/ E4::nluc (E4N)
E. faecalis JH2-2	EfS3/EfS3::nluc
E. faecalis Ef57	EfS3/EfS3::nluc
K. pneumoniae KpGe	K1 wt/ K1::nluc (K1N)
K. pneumoniae KpGe	K4 wt/K4::nluc (K4N)

## Sheet: Figure 3b
Figure 3b: Infection kinetic assay for reporter (E2::nluc, E4::nluc, K1::nluc, K4::nluc, EfS3::nluc, EfS7::nluc) and parental phages (wt) infecting their propagation hosts (E. coli BL21, K. pneumoniae KpGe, E. faecalis JH2-2, E. faecalis Ef57). Bacterial killing was monitored as OD600 for 8h. Data collected as as technical triplicates or quadruplicates (graph drawn as mean ± SD).
Time post infection [h]	BL21, E2 wt			BL21, E2::nluc			BL21, no phage			BL21, E4 wt			BL21, E4::nluc				Time post infection [h]	KpGe, K1 wt			KpGe, K1::nluc			KpGe, K4 WT			KpGe, K4::nluc			KpGe, no phage				Time post infection [h]	JH2-2, no phage				JH2-2, EfS3 wt				JH2-2, EfS3::nluc				Ef57, no phage
0	0.136	0.131	0.173	0.14	0.149	0.134	0.132	0.131	0.137	0.13	0.147	0.133	0.13	0.123	0.128		0	0.14	0.136	0.148	0.135	0.133	0.158	0.132	0.129	0.129	0.131	0.128	0.127	0.131	0.126	0.129		0	0.046	0.045	0.046	0.048	0.065	0.05	0.047	0.041	0.052	0.044	0.0405	0.042	0.0896667	0.0728333	0.0876667
0.08	0.134	0.129	0.17	0.141	0.15	0.135	0.132	0.131	0.135	0.13	0.147	0.134	0.129	0.122	0.127		0.08	0.139	0.135	0.147	0.134	0.133	0.156	0.131	0.127	0.128	0.131	0.127	0.127	0.131	0.126	0.128		0.08	0.046	0.045	0.045	0.049	0.064	0.048	0.048	0.042	0.052	0.044	0.0416667	0.043	0.0891667	0.0761667	0.0916667
0.17	0.134	0.13	0.174	0.146	0.147	0.128	0.132	0.13	0.138	0.129	0.145	0.129	0.13	0.125	0.126		0.17	0.136	0.136	0.147	0.131	0.132	0.148	0.129	0.126	0.128	0.129	0.128	0.124	0.13	0.125	0.126		0.17	0.047	0.045	0.047	0.05	0.062	0.047	0.05	0.043	0.052	0.044	0.0428333	0.045	0.0943333	0.0785	0.0946667
0.25	0.133	0.13	0.173	0.145	0.146	0.128	0.133	0.13	0.138	0.129	0.145	0.13	0.13	0.126	0.126		0.25	0.136	0.136	0.148	0.131	0.132	0.148	0.129	0.126	0.128	0.13	0.129	0.124	0.13	0.125	0.126		0.25	0.048	0.047	0.048	0.05	0.062	0.048	0.051	0.042	0.053	0.046	0.0456667	0.046	0.0958333	0.0828333	0.098
0.33	0.134	0.131	0.172	0.145	0.147	0.13	0.133	0.131	0.138	0.13	0.145	0.13	0.13	0.125	0.127		0.33	0.136	0.136	0.148	0.132	0.133	0.149	0.129	0.128	0.128	0.131	0.13	0.125	0.131	0.125	0.128		0.33	0.048	0.047	0.052	0.052	0.062	0.049	0.053	0.044	0.054	0.047	0.0481667	0.05	0.1025	0.0878333	0.101333
0.42	0.134	0.13	0.172	0.146	0.146	0.13	0.133	0.131	0.138	0.13	0.145	0.131	0.131	0.126	0.128		0.42	0.137	0.136	0.149	0.131	0.133	0.149	0.13	0.127	0.129	0.13	0.13	0.124	0.131	0.125	0.128		0.42	0.05	0.049	0.054	0.056	0.063	0.051	0.056	0.047	0.055	0.049	0.0498333	0.053	0.108833	0.0935	0.109667
0.5	0.134	0.132	0.173	0.147	0.148	0.13	0.135	0.132	0.14	0.131	0.146	0.132	0.132	0.127	0.128		0.5	0.138	0.137	0.149	0.132	0.133	0.148	0.13	0.128	0.13	0.132	0.132	0.125	0.131	0.125	0.127		0.5	0.053	0.052	0.058	0.058	0.064	0.052	0.059	0.051	0.056	0.05	0.0538333	0.058	0.120333	0.102167	0.115
0.58	0.137	0.134	0.175	0.148	0.149	0.134	0.137	0.134	0.141	0.133	0.147	0.134	0.135	0.128	0.131		0.58	0.138	0.136	0.15	0.132	0.134	0.15	0.132	0.129	0.131	0.133	0.156	0.126	0.133	0.127	0.128		0.58	0.055	0.055	0.061	0.062	0.066	0.055	0.063	0.054	0.059	0.052	0.0575	0.059	0.13	0.1095	0.124
0.67	0.137	0.134	0.175	0.148	0.151	0.132	0.135	0.136	0.141	0.134	0.149	0.134	0.133	0.13	0.13		0.67	0.139	0.138	0.152	0.134	0.135	0.15	0.134	0.13	0.132	0.134	0.207	0.128	0.134	0.127	0.129		0.67	0.059	0.058	0.065	0.067	0.07	0.057	0.067	0.059	0.063	0.055	0.0613333	0.064	0.142167	0.1195	0.134667
0.75	0.139	0.135	0.176	0.149	0.152	0.134	0.138	0.138	0.143	0.136	0.151	0.136	0.136	0.13	0.132		0.75	0.139	0.138	0.153	0.134	0.137	0.149	0.134	0.135	0.133	0.136	0.134	0.128	0.136	0.128	0.132		0.75	0.063	0.062	0.07	0.071	0.073	0.061	0.07	0.064	0.066	0.058	0.0656667	0.068	0.154	0.131833	0.146667
0.83	0.14	0.136	0.177	0.151	0.154	0.135	0.141	0.139	0.144	0.138	0.152	0.151	0.138	0.133	0.133		0.83	0.141	0.139	0.153	0.135	0.138	0.152	0.136	0.134	0.134	0.137	0.135	0.129	0.136	0.131	0.133		0.83	0.069	0.067	0.075	0.076	0.077	0.065	0.074	0.068	0.07	0.062	0.0696667	0.074	0.168333	0.144333	0.158
0.92	0.141	0.138	0.179	0.154	0.156	0.139	0.141	0.141	0.146	0.139	0.155	0.14	0.139	0.134	0.135		0.92	0.14	0.141	0.154	0.137	0.14	0.152	0.138	0.136	0.137	0.14	0.137	0.133	0.138	0.132	0.135		0.92	0.073	0.073	0.079	0.082	0.081	0.069	0.08	0.073	0.074	0.066	0.0746667	0.078	0.187833	0.157667	0.167333
1	0.143	0.14	0.18	0.154	0.158	0.138	0.143	0.142	0.148	0.142	0.16	0.141	0.142	0.137	0.137		1	0.141	0.14	0.154	0.138	0.141	0.154	0.139	0.137	0.138	0.14	0.138	0.134	0.14	0.133	0.137		1	0.079	0.078	0.084	0.088	0.086	0.074	0.084	0.079	0.078	0.071	0.0791667	0.085	0.2035	0.174333	0.177667
1.08	0.146	0.143	0.183	0.157	0.16	0.142	0.146	0.146	0.151	0.144	0.158	0.143	0.143	0.138	0.139		1.08	0.142	0.141	0.156	0.141	0.144	0.156	0.14	0.14	0.14	0.143	0.141	0.133	0.144	0.136	0.137		1.08	0.085	0.084	0.092	0.095	0.091	0.078	0.09	0.085	0.084	0.076	0.0856667	0.09	0.226833	0.189667	0.194667
1.17	0.147	0.145	0.184	0.159	0.161	0.143	0.147	0.15	0.155	0.145	0.16	0.145	0.145	0.14	0.14		1.17	0.143	0.142	0.155	0.142	0.145	0.159	0.144	0.142	0.142	0.145	0.142	0.139	0.145	0.137	0.14		1.17	0.091	0.09	0.096	0.104	0.095	0.084	0.094	0.093	0.09	0.079	0.09	0.097	0.245833	0.209667	0.209
1.25	0.15	0.148	0.186	0.162	0.166	0.145	0.15	0.151	0.157	0.147	0.163	0.147	0.149	0.143	0.144		1.25	0.145	0.143	0.156	0.144	0.148	0.163	0.148	0.146	0.146	0.149	0.145	0.141	0.149	0.143	0.143		1.25	0.098	0.096	0.103	0.111	0.103	0.091	0.101	0.1	0.095	0.086	0.0956667	0.104	0.273	0.2275	0.228
1.33	0.152	0.15	0.189	0.165	0.167	0.15	0.156	0.155	0.16	0.152	0.167	0.151	0.152	0.145	0.146		1.33	0.144	0.142	0.164	0.147	0.152	0.165	0.15	0.149	0.148	0.152	0.15	0.144	0.151	0.144	0.148		1.33	0.105	0.104	0.108	0.119	0.109	0.096	0.107	0.108	0.102	0.092	0.101833	0.112	0.297333	0.248333	0.246
1.42	0.157	0.152	0.194	0.168	0.171	0.152	0.159	0.16	0.163	0.153	0.169	0.153	0.154	0.149	0.149		1.42	0.144	0.144	0.17	0.149	0.151	0.17	0.156	0.152	0.155	0.158	0.154	0.149	0.157	0.15	0.152		1.42	0.112	0.111	0.116	0.129	0.115	0.103	0.115	0.117	0.108	0.097	0.111333	0.119	0.328333	0.274667	0.268
1.5	0.159	0.157	0.196	0.171	0.174	0.157	0.161	0.163	0.166	0.157	0.173	0.157	0.158	0.152	0.153		1.5	0.144	0.141	0.158	0.154	0.158	0.171	0.16	0.157	0.159	0.161	0.158	0.155	0.163	0.153	0.157		1.5	0.125	0.116	0.125	0.14	0.121	0.109	0.121	0.123	0.115	0.104	0.120167	0.129	0.363333	0.299167	0.291333
1.58	0.165	0.161	0.2	0.174	0.178	0.16	0.166	0.169	0.176	0.16	0.175	0.161	0.162	0.156	0.156		1.58	0.142	0.141	0.155	0.155	0.159	0.172	0.165	0.162	0.165	0.169	0.164	0.158	0.168	0.158	0.164		1.58	0.135	0.127	0.136	0.149	0.126	0.115	0.128	0.13	0.122	0.111	0.1285	0.136	0.399	0.326667	0.317333
1.67	0.167	0.164	0.204	0.176	0.182	0.165	0.171	0.174	0.179	0.164	0.18	0.166	0.167	0.161	0.159		1.67	0.141	0.14	0.154	0.161	0.163	0.176	0.172	0.168	0.17	0.172	0.165	0.166	0.174	0.165	0.167		1.67	0.145	0.137	0.148	0.16	0.131	0.121	0.137	0.137	0.129	0.118	0.137833	0.144	0.437167	0.358667	0.340333
1.75	0.171	0.171	0.21	0.182	0.187	0.168	0.174	0.18	0.184	0.169	0.182	0.168	0.172	0.164	0.165		1.75	0.139	0.137	0.15	0.163	0.17	0.182	0.178	0.175	0.18	0.178	0.177	0.169	0.185	0.172	0.175		1.75	0.159	0.146	0.16	0.174	0.136	0.126	0.146	0.147	0.134	0.122	0.1465	0.151	0.479333	0.391833	0.365
1.83	0.175	0.173	0.214	0.187	0.191	0.177	0.181	0.185	0.189	0.172	0.184	0.171	0.174	0.171	0.169		1.83	0.135	0.135	0.148	0.168	0.174	0.182	0.187	0.182	0.19	0.19	0.181	0.179	0.19	0.178	0.184		1.83	0.173	0.156	0.173	0.189	0.142	0.131	0.154	0.154	0.141	0.127	0.156	0.16	0.5335	0.4265	0.402
1.92	0.181	0.178	0.22	0.189	0.195	0.177	0.189	0.192	0.197	0.175	0.188	0.175	0.181	0.176	0.174		1.92	0.135	0.134	0.147	0.172	0.174	0.188	0.198	0.192	0.197	0.198	0.19	0.191	0.202	0.191	0.196		1.92	0.185	0.167	0.184	0.197	0.146	0.135	0.159	0.156	0.145	0.131	0.161667	0.164	0.575833	0.4645	0.436
2	0.185	0.182	0.225	0.197	0.2	0.182	0.197	0.202	0.205	0.18	0.191	0.178	0.186	0.18	0.179		2	0.135	0.133	0.145	0.178	0.183	0.193	0.209	0.201	0.203	0.208	0.202	0.197	0.212	0.199	0.206		2	0.196	0.18	0.2	0.213	0.149	0.137	0.166	0.164	0.147	0.134	0.1705	0.172	0.634333	0.512667	0.472667
2.08	0.191	0.189	0.229	0.199	0.203	0.188	0.205	0.209	0.21	0.183	0.193	0.182	0.188	0.183	0.182		2.08	0.132	0.132	0.144	0.18	0.182	0.191	0.216	0.211	0.216	0.217	0.208	0.206	0.223	0.211	0.217		2.08	0.206	0.193	0.218	0.233	0.153	0.141	0.173	0.17	0.151	0.137	0.178667	0.179	0.691667	0.5625	0.509333
2.17	0.196	0.194	0.231	0.203	0.206	0.191	0.211	0.22	0.222	0.186	0.197	0.185	0.196	0.188	0.188		2.17	0.132	0.131	0.143	0.18	0.185	0.193	0.229	0.226	0.225	0.227	0.221	0.217	0.238	0.227	0.23		2.17	0.216	0.212	0.239	0.253	0.159	0.146	0.182	0.178	0.155	0.141	0.187333	0.184	0.758667	0.6115	0.551667
2.25	0.201	0.197	0.239	0.208	0.211	0.197	0.222	0.229	0.235	0.189	0.2	0.188	0.2	0.193	0.191		2.25	0.131	0.13	0.142	0.183	0.185	0.197	0.239	0.234	0.238	0.238	0.233	0.225	0.251	0.234	0.241		2.25	0.234	0.229	0.266	0.279	0.165	0.152	0.191	0.187	0.159	0.143	0.196	0.192	0.8185	0.665833	0.595
2.33	0.201	0.202	0.247	0.21	0.216	0.199	0.235	0.239	0.244	0.19	0.202	0.19	0.203	0.197	0.194		2.33	0.13	0.129	0.142	0.182	0.185	0.193	0.254	0.252	0.248	0.248	0.24	0.229	0.262	0.251	0.254		2.33	0.253	0.252	0.3	0.312	0.171	0.158	0.204	0.195	0.163	0.147	0.207667	0.202	0.887333	0.723833	0.635667
2.42	0.208	0.205	0.247	0.213	0.221	0.205	0.245	0.255	0.257	0.191	0.204	0.189	0.206	0.201	0.198		2.42	0.129	0.129	0.141	0.178	0.183	0.192	0.267	0.257	0.258	0.261	0.255	0.242	0.284	0.27	0.272		2.42	0.279	0.281	0.337	0.353	0.177	0.164	0.216	0.205	0.169	0.151	0.219333	0.211	0.977833	0.8275	0.724667
2.5	0.212	0.211	0.249	0.22	0.228	0.208	0.259	0.267	0.276	0.193	0.205	0.191	0.213	0.203	0.2		2.5	0.13	0.13	0.141	0.176	0.183	0.192	0.277	0.272	0.266	0.273	0.265	0.256	0.303	0.292	0.298		2.5	0.307	0.311	0.375	0.401	0.178	0.169	0.223	0.206	0.175	0.156	0.227833	0.22	1.02367	0.849167	0.725667
2.58	0.218	0.211	0.255	0.223	0.229	0.216	0.273	0.284	0.286	0.194	0.204	0.193	0.213	0.206	0.204		2.58	0.13	0.129	0.143	0.175	0.179	0.187	0.289	0.28	0.284	0.281	0.279	0.267	0.325	0.315	0.318		2.58	0.343	0.346	0.418	0.445	0.164	0.171	0.217	0.18	0.18	0.161	0.238	0.226	1.10167	0.912167	0.779667
2.67	0.22	0.218	0.258	0.227	0.234	0.217	0.287	0.304	0.307	0.193	0.208	0.197	0.219	0.21	0.21		2.67	0.129	0.129	0.141	0.171	0.174	0.184	0.295	0.296	0.282	0.295	0.285	0.28	0.35	0.332	0.337		2.67	0.387	0.389	0.459	0.498	0.126	0.161	0.181	0.14	0.183	0.167	0.243667	0.226	1.17467	0.978167	0.829667
2.75	0.227	0.219	0.265	0.233	0.242	0.227	0.308	0.319	0.323	0.197	0.211	0.199	0.224	0.213	0.212		2.75	0.13	0.129	0.142	0.165	0.168	0.179	0.305	0.297	0.288	0.308	0.3	0.294	0.373	0.355	0.361		2.75	0.436	0.434	0.505	0.557	0.091	0.129	0.136	0.105	0.18	0.173	0.2445	0.204	1.24983	1.05383	0.884333
2.83	0.226	0.226	0.269	0.236	0.245	0.231	0.32	0.336	0.339	0.199	0.212	0.2	0.226	0.219	0.215		2.83	0.129	0.129	0.141	0.159	0.163	0.173	0.31	0.299	0.295	0.314	0.311	0.302	0.39	0.377	0.386		2.83	0.491	0.48	0.549	0.614	0.067	0.097	0.098	0.078	0.152	0.171	0.223333	0.159	1.32567	1.11767	0.945333
2.92	0.236	0.229	0.273	0.243	0.252	0.233	0.341	0.359	0.359	0.203	0.213	0.201	0.229	0.222	0.222		2.92	0.129	0.129	0.141	0.158	0.158	0.169	0.311	0.299	0.297	0.32	0.316	0.298	0.417	0.401	0.407		2.92	0.546	0.526	0.594	0.671	0.052	0.074	0.07	0.06	0.11	0.15	0.178833	0.118	1.3925	1.1915	1.00767
3	0.238	0.233	0.278	0.249	0.258	0.238	0.352	0.377	0.382	0.203	0.218	0.203	0.233	0.225	0.221		3	0.129	0.13	0.141	0.151	0.151	0.163	0.316	0.3	0.296	0.32	0.317	0.3	0.449	0.437	0.431		3	0.606	0.573	0.632	0.728	0.044	0.057	0.053	0.051	0.077	0.112	0.127667	0.085	1.46983	1.254	1.063
3.08	0.241	0.236	0.28	0.251	0.257	0.242	0.369	0.397	0.406	0.208	0.217	0.205	0.238	0.228	0.223		3.08	0.128	0.129	0.141	0.148	0.148	0.156	0.321	0.298	0.293	0.324	0.322	0.312	0.477	0.455	0.462		3.08	0.658	0.614	0.671	0.784	0.039	0.047	0.044	0.04	0.053	0.08	0.0811667	0.059	1.53517	1.31167	1.13633
3.17	0.244	0.241	0.285	0.256	0.262	0.25	0.385	0.42	0.422	0.208	0.221	0.208	0.24	0.232	0.228		3.17	0.129	0.129	0.141	0.143	0.142	0.154	0.314	0.307	0.288	0.328	0.323	0.314	0.507	0.474	0.48		3.17	0.714	0.661	0.702	0.836	0.037	0.041	0.037	0.039	0.038	0.055	0.0465	0.05	1.59033	1.372	1.19267
3.25	0.252	0.249	0.29	0.259	0.268	0.251	0.406	0.438	0.443	0.212	0.222	0.21	0.242	0.237	0.23		3.25	0.129	0.129	0.141	0.139	0.141	0.151	0.304	0.292	0.281	0.322	0.327	0.342	0.537	0.497	0.508		3.25	0.767	0.708	0.74	0.888	0.036	0.039	0.032	0.036	0.032	0.041	0.0316667	0.043	1.6315	1.437	1.25133
3.33	0.252	0.248	0.292	0.263	0.274	0.259	0.424	0.467	0.465	0.214	0.223	0.212	0.25	0.241	0.233		3.33	0.128	0.129	0.142	0.138	0.138	0.149	0.298	0.283	0.274	0.322	0.324	0.313	0.569	0.517	0.528		3.33	0.81	0.746	0.778	0.939	0.035	0.036	0.029	0.032	0.029	0.033	0.0246667	0.038	1.65783	1.48333	1.31467
3.42	0.26	0.258	0.296	0.266	0.276	0.263	0.443	0.48	0.489	0.22	0.223	0.215	0.252	0.246	0.239		3.42	0.128	0.128	0.141	0.135	0.137	0.148	0.296	0.281	0.272	0.318	0.322	0.309	0.604	0.542	0.558		3.42	0.857	0.789	0.815	0.988	0.034	0.035	0.026	0.027	0.026	0.028	0.0196667	0.033	1.67183	1.52733	1.372
3.5	0.265	0.256	0.301	0.276	0.281	0.267	0.457	0.498	0.511	0.219	0.231	0.219	0.258	0.25	0.243		3.5	0.129	0.129	0.141	0.135	0.136	0.146	0.292	0.272	0.268	0.311	0.316	0.309	0.632	0.562	0.58		3.5	0.905	0.834	0.855	1.041	0.032	0.033	0.026	0.024	0.024	0.026	0.0185	0.028	1.69883	1.561	1.421
3.58	0.269	0.261	0.308	0.275	0.29	0.267	0.472	0.499	0.518	0.222	0.229	0.217	0.261	0.25	0.244		3.58	0.129	0.128	0.141	0.134	0.135	0.147	0.287	0.268	0.262	0.308	0.312	0.298	0.66	0.578	0.608		3.58	0.951	0.878	0.891	1.091	0.031	0.029	0.025	0.02	0.023	0.023	0.0171667	0.023	1.71967	1.5935	1.456
3.67	0.273	0.263	0.309	0.28	0.289	0.272	0.491	0.514	0.542	0.22	0.23	0.222	0.264	0.252	0.249		3.67	0.128	0.128	0.14	0.134	0.135	0.147	0.282	0.259	0.257	0.298	0.307	0.289	0.688	0.602	0.632		3.67	0.999	0.926	0.921	1.141	0.028	0.027	0.024	0.017	0.021	0.021	0.016	0.021	1.7395	1.6225	1.49433
3.75	0.276	0.267	0.313	0.29	0.296	0.276	0.512	0.523	0.555	0.225	0.236	0.223	0.268	0.26	0.249		3.75	0.128	0.129	0.141	0.134	0.135	0.147	0.273	0.252	0.252	0.291	0.301	0.288	0.711	0.622	0.67		3.75	1.048	0.979	0.959	1.187	0.027	0.025	0.019	0.014	0.02	0.019	0.0106667	0.019	1.74817	1.645	1.52567
3.83	0.282	0.272	0.321	0.286	0.303	0.277	0.517	0.533	0.572	0.225	0.234	0.221	0.268	0.259	0.251		3.83	0.128	0.129	0.141	0.134	0.135	0.148	0.269	0.245	0.248	0.289	0.296	0.281	0.737	0.64	0.7		3.83	1.093	1.029	1.005	1.228	0.024	0.023	0.017	0.011	0.017	0.018	0.00966667	0.017	1.76583	1.66133	1.557
3.92	0.285	0.278	0.322	0.29	0.304	0.286	0.534	0.555	0.582	0.224	0.232	0.222	0.267	0.259	0.254		3.92	0.128	0.128	0.141	0.134	0.135	0.147	0.26	0.237	0.24	0.28	0.289	0.271	0.755	0.67	0.72		3.92	1.135	1.077	1.048	1.266	0.022	0.02	0.012	0.01	0.016	0.017	0.0045	0.015	1.776	1.67217	1.58133
4	0.287	0.282	0.323	0.294	0.304	0.287	0.544	0.566	0.589	0.224	0.236	0.222	0.269	0.261	0.256		4	0.128	0.128	0.14	0.134	0.135	0.146	0.256	0.232	0.231	0.273	0.284	0.267	0.786	0.695	0.746		4	1.174	1.1	1.092	1.307	0.021	0.016	0.01	0.007	0.016	0.014	0.00266667	0.013	1.78833	1.69367	1.59733
4.08	0.297	0.286	0.331	0.296	0.308	0.291	0.555	0.583	0.607	0.226	0.236	0.225	0.273	0.261	0.261		4.08	0.128	0.129	0.141	0.134	0.135	0.147	0.25	0.224	0.224	0.269	0.281	0.262	0.801	0.723	0.779		4.08	1.229	1.156	1.136	1.347	0.02	0.016	0.009	0.007	0.015	0.014	0.0015	0.012	1.79667	1.71567	1.61667
4.17	0.296	0.289	0.334	0.302	0.314	0.297	0.566	0.592	0.611	0.224	0.234	0.223	0.271	0.264	0.257		4.17	0.129	0.129	0.141	0.134	0.134	0.152	0.245	0.217	0.218	0.265	0.274	0.255	0.831	0.755	0.805		4.17	1.277	1.203	1.174	1.385	0.021	0.014	0.005	0.006	0.015	0.012	-0.00133333	0.011	1.8125	1.72917	1.642
4.25	0.303	0.291	0.336	0.305	0.312	0.303	0.578	0.609	0.623	0.223	0.235	0.223	0.274	0.265	0.258		4.25	0.128	0.128	0.14	0.133	0.135	0.148	0.239	0.209	0.209	0.26	0.269	0.247	0.863	0.783	0.824		4.25	1.309	1.242	1.217	1.424	0.02	0.013	0.006	0.006	0.015	0.012	-0.000666667	0.009	1.82267	1.758	1.65767
4.33	0.304	0.298	0.343	0.31	0.324	0.298	0.584	0.629	0.641	0.223	0.233	0.22	0.275	0.266	0.26		4.33	0.129	0.129	0.141	0.135	0.135	0.147	0.232	0.203	0.204	0.254	0.265	0.242	0.882	0.799	0.851		4.33	1.352	1.288	1.256	1.463	0.02	0.013	0.003	0.006	0.015	0.01	-0.00366667	0.01	1.82917	1.76767	1.674
4.42	0.31	0.303	0.348	0.309	0.324	0.309	0.601	0.643	0.657	0.217	0.231	0.222	0.272	0.265	0.264		4.42	0.128	0.129	0.141	0.134	0.135	0.148	0.227	0.195	0.203	0.251	0.26	0.236	0.912	0.827	0.875		4.42	1.4	1.337	1.303	1.503	0.02	0.013	0.004	0.006	0.015	0.01	-0.0025	0.009	1.83967	1.78867	1.692
4.5	0.313	0.306	0.349	0.312	0.324	0.309	0.618	0.654	0.674	0.218	0.227	0.216	0.271	0.265	0.259		4.5	0.128	0.128	0.14	0.134	0.135	0.147	0.221	0.188	0.188	0.246	0.254	0.231	0.932	0.849	0.892		4.5	1.435	1.374	1.345	1.526	0.021	0.012	0.006	0.005	0.015	0.009	-0.00116667	0.009	1.856	1.81067	1.708
4.58	0.314	0.311	0.35	0.317	0.329	0.31	0.642	0.658	0.688	0.218	0.226	0.215	0.273	0.265	0.258		4.58	0.128	0.128	0.141	0.134	0.134	0.148	0.216	0.181	0.183	0.241	0.252	0.225	0.945	0.866	0.911		4.58	1.472	1.407	1.389	1.562	0.02	0.012	0.005	0.006	0.014	0.009	-0.00116667	0.008	1.86433	1.83583	1.728
4.67	0.319	0.308	0.351	0.322	0.332	0.312	0.655	0.672	0.695	0.212	0.225	0.215	0.27	0.261	0.256		4.67	0.128	0.128	0.141	0.133	0.135	0.148	0.211	0.177	0.176	0.237	0.244	0.219	0.954	0.885	0.92		4.67	1.522	1.464	1.429	1.602	0.02	0.013	0.005	0.005	0.015	0.009	-0.00133333	0.008	1.87017	1.85133	1.74433
4.75	0.324	0.313	0.354	0.322	0.334	0.319	0.663	0.68	0.719	0.211	0.226	0.214	0.269	0.259	0.257		4.75	0.129	0.129	0.141	0.134	0.135	0.149	0.206	0.171	0.171	0.234	0.241	0.214	0.969	0.898	0.931		4.75	1.553	1.493	1.466	1.629	0.02	0.012	0.005	0.004	0.014	0.009	-0.00166667	0.008	1.89017	1.87467	1.76767
4.83	0.324	0.317	0.359	0.326	0.338	0.319	0.676	0.686	0.726	0.212	0.221	0.215	0.265	0.258	0.253		4.83	0.128	0.128	0.14	0.133	0.135	0.147	0.202	0.165	0.166	0.23	0.235	0.209	0.977	0.911	0.936		4.83	1.579	1.526	1.498	1.669	0.019	0.012	0.004	0.004	0.013	0.009	-0.00266667	0.007	1.8935	1.89517	1.786
4.92	0.328	0.32	0.361	0.33	0.342	0.32	0.682	0.698	0.737	0.206	0.218	0.212	0.263	0.254	0.255		4.92	0.127	0.128	0.14	0.133	0.135	0.147	0.198	0.162	0.161	0.224	0.231	0.206	0.99	0.922	0.948		4.92	1.607	1.562	1.538	1.708	0.019	0.011	0.005	0.004	0.013	0.008	-0.001	0.007	1.90367	1.91067	1.80133
5	0.332	0.321	0.365	0.332	0.345	0.328	0.692	0.702	0.752	0.203	0.216	0.211	0.259	0.254	0.253		5	0.128	0.129	0.14	0.134	0.135	0.147	0.194	0.158	0.157	0.221	0.227	0.201	0.998	0.934	0.964		5	1.64	1.584	1.582	1.735	0.019	0.01	0.005	-0.001	0.013	0.007	-0.00216667	0.002	1.91067	1.91867	1.81567
5.08	0.336	0.331	0.371	0.331	0.346	0.328	0.699	0.712	0.76	0.201	0.213	0.208	0.256	0.249	0.251		5.08	0.128	0.128	0.141	0.133	0.135	0.147	0.19	0.156	0.153	0.217	0.223	0.197	1.012	0.948	0.971		5.08	1.671	1.609	1.619	1.772	0.019	0.009	0.003	0.003	0.013	0.005	-0.003	0.006	1.921	1.92633	1.83733
5.17	0.336	0.328	0.371	0.34	0.35	0.329	0.704	0.718	0.773	0.2	0.211	0.206	0.255	0.246	0.246		5.17	0.128	0.129	0.14	0.134	0.135	0.146	0.186	0.153	0.151	0.212	0.22	0.193	1.018	0.96	0.985		5.17	1.704	1.636	1.654	1.798	0.019	0.009	0.005	0.004	0.014	0.006	-0.00166667	0.006	1.922	1.92767	1.85533
5.25	0.339	0.332	0.374	0.341	0.352	0.335	0.712	0.712	0.783	0.194	0.208	0.202	0.25	0.241	0.244		5.25	0.128	0.129	0.141	0.134	0.135	0.147	0.184	0.151	0.15	0.211	0.215	0.19	1.032	0.967	0.993		5.25	1.739	1.674	1.69	1.824	0.019	0.009	0.004	0.004	0.013	0.006	-0.002	0.006	1.929	1.92517	1.873
5.33	0.343	0.336	0.374	0.343	0.357	0.338	0.72	0.711	0.798	0.194	0.204	0.199	0.246	0.239	0.238		5.33	0.129	0.129	0.141	0.134	0.136	0.148	0.18	0.149	0.148	0.206	0.212	0.187	1.038	0.977	0.999		5.33	1.785	1.725	1.719	1.84	0.019	0.01	0.005	0.003	0.013	0.007	-0.00166667	0.006	1.92367	1.9235	1.88767
5.42	0.347	0.337	0.38	0.342	0.358	0.342	0.727	0.717	0.804	0.19	0.199	0.195	0.239	0.236	0.236		5.42	0.128	0.129	0.14	0.133	0.135	0.152	0.177	0.148	0.147	0.201	0.209	0.183	1.043	0.993	1.007		5.42	1.807	1.757	1.749	1.862	0.019	0.012	0.003	0.003	0.013	0.008	-0.002	0.006	1.8995	1.91167	1.896
5.5	0.347	0.342	0.382	0.343	0.36	0.341	0.731	0.709	0.81	0.186	0.198	0.192	0.235	0.231	0.232		5.5	0.128	0.129	0.141	0.133	0.135	0.149	0.174	0.147	0.146	0.2	0.205	0.181	1.047	1.002	1.016		5.5	1.826	1.781	1.781	1.878	0.019	0.012	0.005	0.004	0.013	0.008	-0.00133333	0.007	1.87467	1.89233	1.91033
5.58	0.348	0.342	0.379	0.345	0.361	0.343	0.736	0.72	0.816	0.184	0.194	0.187	0.228	0.225	0.229		5.58	0.128	0.128	0.14	0.133	0.135	0.146	0.169	0.146	0.145	0.195	0.201	0.179	1.059	1.007	1.027		5.58	1.852	1.808	1.799	1.896	0.018	0.012	0.003	0.004	0.013	0.008	-0.002	0.007	1.85817	1.87333	1.91
5.67	0.352	0.343	0.386	0.345	0.361	0.344	0.738	0.727	0.819	0.183	0.193	0.184	0.225	0.217	0.226		5.67	0.128	0.128	0.14	0.133	0.135	0.146	0.167	0.146	0.145	0.192	0.199	0.178	1.068	1.018	1.033		5.67	1.882	1.848	1.816	1.904	0.019	0.011	0.005	0.003	0.013	0.008	-0.000333333	0.006	1.83583	1.85417	1.88633
5.75	0.352	0.347	0.384	0.346	0.364	0.345	0.742	0.726	0.829	0.178	0.192	0.184	0.218	0.213	0.219		5.75	0.128	0.129	0.14	0.133	0.135	0.146	0.162	0.145	0.144	0.189	0.196	0.176	1.071	1.024	1.036		5.75	1.897	1.871	1.829	1.911	0.018	0.012	0.005	0.004	0.013	0.008	1.85037e-17	0.007	1.82167	1.8315	1.873
5.83	0.355	0.344	0.386	0.35	0.362	0.341	0.747	0.738	0.835	0.175	0.188	0.18	0.214	0.209	0.212		5.83	0.128	0.129	0.14	0.133	0.134	0.146	0.159	0.144	0.144	0.187	0.194	0.173	1.081	1.034	1.046		5.83	1.91	1.892	1.84	1.913	0.019	0.012	0.004	0.004	0.013	0.008	-0.00116667	0.007	1.807	1.81683	1.85533
5.92	0.352	0.35	0.388	0.349	0.366	0.345	0.747	0.737	0.838	0.173	0.186	0.176	0.21	0.208	0.208		5.92	0.128	0.129	0.14	0.133	0.135	0.147	0.157	0.145	0.143	0.184	0.191	0.173	1.087	1.042	1.056		5.92	1.925	1.92	1.851	1.913	0.018	0.012	0.004	0.004	0.013	0.008	-0.000166667	0.007	1.78833	1.80617	1.835
6	0.356	0.351	0.388	0.352	0.368	0.349	0.76	0.739	0.849	0.171	0.183	0.173	0.204	0.204	0.204		6	0.128	0.129	0.14	0.133	0.135	0.147	0.155	0.145	0.143	0.182	0.191	0.172	1.09	1.051	1.071		6	1.934	1.929	1.85	1.908	0.018	0.011	0.006	0.004	0.013	0.008	0.000833333	0.007	1.77617	1.78917	1.81533
6.08	0.354	0.349	0.393	0.352	0.366	0.345	0.759	0.744	0.853	0.169	0.18	0.172	0.203	0.197	0.197		6.08	0.13	0.129	0.14	0.133	0.135	0.146	0.153	0.144	0.143	0.18	0.19	0.172	1.099	1.062	1.074		6.08	1.943	1.94	1.854	1.888	0.018	0.012	0.005	0.004	0.013	0.008	0.000166667	0.007	1.77083	1.78167	1.80233
6.17	0.356	0.346	0.385	0.35	0.365	0.338	0.764	0.745	0.857	0.165	0.18	0.167	0.196	0.196	0.196		6.17	0.128	0.129	0.14	0.133	0.135	0.146	0.151	0.143	0.142	0.179	0.186	0.17	1.105	1.068	1.081		6.17	1.949	1.949	1.847	1.879	0.018	0.011	0.005	0.003	0.013	0.008	-0.000166667	0.007	1.765	1.78083	1.78867
6.25	0.35	0.345	0.384	0.346	0.361	0.329	0.773	0.753	0.859	0.164	0.176	0.165	0.195	0.187	0.191		6.25	0.129	0.129	0.14	0.133	0.134	0.145	0.15	0.143	0.142	0.177	0.185	0.171	1.112	1.075	1.089		6.25	1.949	1.957	1.833	1.873	0.018	0.012	0.006	0.004	0.013	0.008	0.000166667	0.007	1.7565	1.76967	1.77733
6.33	0.342	0.338	0.379	0.341	0.356	0.318	0.777	0.752	0.868	0.161	0.173	0.166	0.189	0.183	0.187		6.33	0.128	0.129	0.141	0.134	0.134	0.146	0.15	0.143	0.142	0.175	0.185	0.17	1.122	1.087	1.096		6.33	1.944	1.965	1.829	1.866	0.018	0.011	0.005	0.004	0.013	0.007	2.77556e-17	0.007	1.74983	1.76483	1.77033
6.42	0.337	0.332	0.369	0.327	0.344	0.3	0.774	0.752	0.869	0.16	0.172	0.16	0.184	0.181	0.182		6.42	0.128	0.129	0.14	0.133	0.134	0.146	0.148	0.143	0.141	0.173	0.183	0.17	1.127	1.093	1.102		6.42	1.922	1.962	1.826	1.863	0.018	0.011	0.005	0.004	0.013	0.008	0.00133333	0.008	1.7515	1.7725	1.77367
6.5	0.326	0.311	0.355	0.311	0.331	0.285	0.777	0.757	0.87	0.158	0.169	0.158	0.181	0.177	0.177		6.5	0.128	0.129	0.14	0.133	0.134	0.146	0.147	0.143	0.142	0.172	0.183	0.17	1.14	1.101	1.11		6.5	1.907	1.956	1.822	1.866	0.018	0.011	0.005	0.005	0.012	0.008	0.0005	0.008	1.76283	1.782	1.77233
6.58	0.308	0.297	0.342	0.299	0.317	0.274	0.781	0.758	0.885	0.158	0.169	0.156	0.178	0.174	0.176		6.58	0.128	0.129	0.14	0.133	0.134	0.147	0.147	0.144	0.142	0.171	0.182	0.17	1.143	1.108	1.115		6.58	1.901	1.936	1.82	1.863	0.018	0.011	0.004	0.004	0.013	0.008	-9.25186e-18	0.007	1.75183	1.7865	1.772
6.67	0.291	0.283	0.329	0.283	0.301	0.26	0.776	0.759	0.891	0.153	0.167	0.153	0.174	0.171	0.173		6.67	0.128	0.129	0.14	0.133	0.134	0.146	0.147	0.143	0.141	0.169	0.181	0.171	1.157	1.116	1.122		6.67	1.893	1.922	1.817	1.863	0.018	0.011	0.004	0.005	0.012	0.007	0.000333333	0.008	1.75467	1.78617	1.76733
6.75	0.276	0.27	0.315	0.27	0.289	0.253	0.78	0.765	0.89	0.153	0.164	0.153	0.171	0.167	0.168		6.75	0.128	0.128	0.14	0.133	0.134	0.146	0.147	0.143	0.141	0.17	0.182	0.17	1.158	1.121	1.132		6.75	1.889	1.912	1.817	1.86	0.018	0.011	0.006	0.004	0.013	0.007	0.00183333	0.008	1.75117	1.7815	1.765
6.83	0.264	0.25	0.301	0.26	0.278	0.241	0.776	0.767	0.89	0.151	0.163	0.151	0.169	0.164	0.165		6.83	0.128	0.129	0.14	0.133	0.134	0.147	0.146	0.142	0.141	0.168	0.179	0.17	1.162	1.13	1.139		6.83	1.888	1.904	1.815	1.859	0.019	0.011	0.006	0.004	0.013	0.007	0.002	0.008	1.753	1.7805	1.76867
6.92	0.251	0.243	0.289	0.249	0.262	0.231	0.776	0.769	0.892	0.149	0.163	0.149	0.165	0.162	0.163		6.92	0.128	0.129	0.14	0.133	0.134	0.146	0.145	0.144	0.141	0.167	0.178	0.171	1.167	1.131	1.145		6.92	1.883	1.899	1.814	1.859	0.018	0.011	0.004	0.004	0.013	0.007	0.000333333	0.008	1.75317	1.7805	1.766
7	0.243	0.233	0.282	0.24	0.253	0.23	0.779	0.77	0.898	0.148	0.16	0.147	0.165	0.16	0.161		7	0.129	0.129	0.14	0.133	0.133	0.145	0.145	0.143	0.141	0.166	0.178	0.171	1.171	1.139	1.148		7	1.878	1.894	1.815	1.859	0.018	0.011	0.006	0.004	0.012	0.007	0.00216667	0.008	1.75283	1.7845	1.768
7.08	0.233	0.225	0.274	0.233	0.247	0.223	0.779	0.781	0.902	0.147	0.158	0.146	0.162	0.16	0.158		7.08	0.128	0.128	0.14	0.133	0.133	0.145	0.145	0.142	0.141	0.165	0.179	0.172	1.176	1.144	1.152		7.08	1.876	1.89	1.817	1.858	0.019	0.011	0.007	0.005	0.013	0.007	0.00316667	0.009	1.7455	1.7835	1.76433
7.17	0.228	0.22	0.268	0.227	0.238	0.218	0.793	0.782	0.895	0.146	0.159	0.146	0.16	0.156	0.158		7.17	0.128	0.128	0.14	0.133	0.133	0.146	0.145	0.143	0.141	0.165	0.178	0.171	1.183	1.151	1.159		7.17	1.876	1.885	1.817	1.86	0.018	0.011	0.006	0.004	0.013	0.007	0.00266667	0.009	1.74933	1.78167	1.76233
7.25	0.225	0.216	0.265	0.221	0.23	0.213	0.794	0.782	0.893	0.145	0.158	0.145	0.157	0.154	0.155		7.25	0.128	0.129	0.14	0.135	0.133	0.146	0.145	0.143	0.142	0.163	0.179	0.171	1.183	1.152	1.16		7.25	1.873	1.881	1.814	1.859	0.018	0.011	0.005	0.005	0.012	0.007	0.00216667	0.009	1.745	1.78183	1.76367
7.33	0.219	0.208	0.262	0.221	0.228	0.212	0.792	0.791	0.892	0.144	0.156	0.144	0.157	0.152	0.153		7.33	0.128	0.128	0.14	0.133	0.133	0.146	0.145	0.143	0.141	0.163	0.178	0.172	1.189	1.161	1.162		7.33	1.87	1.878	1.817	1.858	0.018	0.011	0.005	0.005	0.013	0.007	0.00283333	0.008	1.7425	1.7775	1.76367
7.42	0.214	0.207	0.254	0.218	0.224	0.208	0.796	0.786	0.89	0.143	0.154	0.142	0.156	0.151	0.152		7.42	0.128	0.129	0.14	0.133	0.133	0.146	0.145	0.144	0.142	0.162	0.178	0.172	1.198	1.167	1.168		7.42	1.873	1.875	1.818	1.857	0.018	0.011	0.006	0.005	0.013	0.007	0.00383333	0.009	1.7435	1.77883	1.764
7.5	0.209	0.201	0.251	0.213	0.224	0.203	0.796	0.796	0.891	0.143	0.154	0.141	0.154	0.148	0.15		7.5	0.128	0.129	0.14	0.133	0.133	0.146	0.145	0.143	0.142	0.161	0.178	0.172	1.2	1.171	1.174		7.5	1.871	1.873	1.818	1.855	0.017	0.011	0.007	0.005	0.013	0.007	0.00516667	0.009	1.74283	1.78317	1.76533
7.58	0.204	0.202	0.246	0.209	0.22	0.203	0.799	0.794	0.898	0.141	0.153	0.141	0.152	0.148	0.148		7.58	0.128	0.129	0.14	0.132	0.133	0.146	0.145	0.144	0.142	0.16	0.177	0.171	1.204	1.175	1.185		7.58	1.87	1.874	1.817	1.857	0.018	0.011	0.007	0.005	0.012	0.008	0.005	0.01	1.73983	1.78283	1.76367
7.67	0.204	0.195	0.243	0.205	0.216	0.198	0.798	0.801	0.896	0.14	0.153	0.14	0.15	0.145	0.146		7.67	0.128	0.129	0.14	0.133	0.133	0.146	0.144	0.143	0.141	0.16	0.176	0.172	1.209	1.179	1.183		7.67	1.87	1.87	1.815	1.855	0.018	0.011	0.007	0.005	0.013	0.007	0.00433333	0.009	1.74017	1.78017	1.76533
7.75	0.202	0.194	0.24	0.202	0.214	0.196	0.799	0.809	0.898	0.139	0.152	0.139	0.149	0.145	0.144		7.75	0.128	0.128	0.14	0.132	0.132	0.145	0.145	0.143	0.141	0.159	0.176	0.172	1.212	1.187	1.189		7.75	1.87	1.865	1.815	1.856	0.018	0.011	0.006	0.005	0.013	0.007	0.00433333	0.009	1.73717	1.7805	1.76133
7.83	0.198	0.19	0.239	0.199	0.21	0.192	0.797	0.804	0.9	0.139	0.152	0.139	0.147	0.143	0.145		7.83	0.128	0.129	0.139	0.132	0.132	0.146	0.145	0.143	0.142	0.158	0.175	0.172	1.216	1.187	1.194		7.83	1.87	1.864	1.817	1.855	0.017	0.011	0.006	0.005	0.013	0.007	0.005	0.01	1.739	1.78533	1.76767
7.92	0.197	0.189	0.234	0.199	0.207	0.191	0.805	0.809	0.895	0.139	0.151	0.138	0.147	0.142	0.143		7.92	0.128	0.129	0.14	0.133	0.133	0.146	0.144	0.143	0.142	0.157	0.176	0.172	1.218	1.193	1.198		7.92	1.868	1.862	1.814	1.853	0.018	0.011	0.007	0.005	0.013	0.008	0.00516667	0.009	1.73583	1.78083	1.765
8	0.194	0.185	0.235	0.193	0.205	0.189	0.807	0.806	0.898	0.139	0.151	0.138	0.147	0.141	0.143		8	0.128	0.129	0.14	0.133	0.133	0.148	0.144	0.143	0.142	0.157	0.176	0.172	1.22	1.2	1.198		8	1.871	1.86	1.816	1.85	0.017	0.011	0.007	0.006	0.012	0.007	0.00533333	0.01	1.74067	1.78617	1.77067
[truncated: 9 more columns]

## Sheet: Figure 3c
Bioluminescence kinetics after infection of propagation hosts with reporter phages (E2::nluc, E4::nluc, K1::nluc, K4::nluc, EfS3::nluc, EfS7::nluc). Bioluminescence was monitored every 20 minutes for 240 min (E. coli, K. pneumoniae) or 300 min (E. faecalis) by taking aliqouts of the bulk infection assay . Data are from biological quadruplicates (E. coli, K. pneumoniae) or biological triplicates (…
E. coli										K. pneumoniae										E. faecalis
Time [min]	E2::nluc E_P				E4::nluc E_P					Time [min]	K1::nluc K_P				K4::nluc K_P					Time [min]	EfS3::nluc			EfS7::nluc
5	1.04	1.29	1.14	1.15	0.938	1	1.31	1.09		5	1.16	1.33	1.16	1.1	1.1	0.956	1.02	1.11		3	0.932	1.16	1.26	0.957	1.47	1.33
25	7.68	5.15	523	632	13300	13600	13.1	10.4		25	1030	1160	798	751	15100	15400	131	123		23	1.15	1.25	1.32	0.863	1.77	1.35
45	6610	7080	17900	17100	91400	66800	16600	15600		45	19000	17400	27000	27900	64900	94800	4480	4090		43	2.21	6.7	9.19	67.1	892	896
65	25300	33900	89300	102000	182000	205000	115000	97300		65	96000	90400	136000	137000	112000	123000	25300	25500		63	103	268	283	1380	3800	3690
85	143000	119000	239000	225000	280000	243000	905000	695000		85	474000	475000	434000	540000	110000	145000	96500	104000		83	697	2490	2260	3640	7240	6710
105	162000	171000	458000	582000	325000	276000	1120000	933000		105	916000	923000	1170000	1040000	101000	131000	200000	265000		103	2350	7560	6990	5150	9600	8050
125	244000	309000	788000	701000	486000	488000	1130000	1230000		125	1080000	989000	1030000	896000	98400	132000	291000	270000		123	5180	13900	12700	9320	11300	11700
145	692000	625000	1650000	1950000	679000	470000	1380000	1210000		145	1120000	1040000	1150000	1320000	92300	115000	305000	340000		143	8940	19500	18500	13000	10900	13900
165	654000	797000	2730000	2670000	734000	264000	1170000	663000		165	990000	819000	1050000	995000	83100	100000	321000	291000		163	12200	23900	22300	19800	13400	15000
185	1070000	1030000	3610000	3540000	855000	781000	1060000	814000		185	918000	1320000	968000	686000	73900	95100	279000	295000		183	15600	33200	28000	24400	13900	13300
205	1050000	1290000	3940000	3820000	910000	742000	651000	420000		205	869000	930000	1210000	560000	71400	90600	225000	292000		203	21400	52000	40200	28900	13200	13700
225	1560000	1530000	7160000	6690000	818000	660000	555000	324000		225	1340000	1280000	1220000	843000	64300	77600	245000	300000		223	30800	81500	54700	26200	14400	15900
245	2130000	2230000	7350000	7970000	875000	766000	592000	259000		245	1560000	1480000	1010000	563000	60200	84900	259000	302000		243	41400	105000	76400	28000	14800	15500
																				263	60900	121000	86700	43600	13100	15400
																				283	78600	129000	96800	40600	14000	14800
																				303	88000	131000	98200	37700	12500	14400

## Sheet: Figure 3d
Fig. 3d: Datapoints used for linear regression and background luminescence are from biological triplicates. *data points from background (0 CFU/mL) were excluded from the graph but used for calculation of the background threshold and thus the detection limit.
E2::nluc				E4::nluc					K1::nluc				K4::nluc					EfS3::nluc				EfS7::nluc					simple linear regression above background
Replicate	log cfu/mL	above background	(below) background	Replicate	log cfu/mL	above background	(below) background		Replicate	log cfu/mL	above background	(below) background	Replicate	log cfu/mL	above background	(below) background		Replicate	log cfu/mL	above background	(below) background	Replicate	log cfu/mL	above background	(below) background				E2::nluc	E4::nluc	K1::nluc	K4::nluc	EfS3::nluc	EfS7::nluc
1	7.09778	8.37		1	7.09778	8.5			1	7.17754	8.34		1	7.69897	8.58			1	7.23888	8.68215		1	7.14922	7.7545			Best-fit values	Slope	1.036	1.117	0.8427	0.8344	0.9401	0.9532
	6.09778	7.65			6.09778	7.89				6.17754	7.38			6.69897	7.63				6.23888	7.50352			6.14922	6.89182				Y-intercept	1.312	0.9378	2.305	2.144	1.657	1.046
	5.09778	6.79			5.09778	6.9				5.17754	6.73			5.69897	6.95				5.23888	6.40449			5.14922	6.05385				X-intercept	-1.267	-0.8393	-2.735	-2.569	-1.762	-1.097
	4.09778	5.53			4.09778	5.38				4.17754	5.98			4.69897	6.57				4.23888	5.38668			4.14922	4.90396				1/slope	0.9655	0.895	1.187	1.199	1.064	1.049
	3.09778	4.4			3.09778	4.14				3.17754	4.6			3.69897	5.29				3.23888	4.40824			3.14922	3.95679			Std. Error	Slope	0.02362	0.0323	0.01596	0.02589	0.0284	0.0205
	2.09778	3.35			2.09778	3.09				2.17754	4			2.69897	4.09				2.23888	3.42504			2.14922	3.21165				Y-intercept	0.1059	0.1448	0.06832	0.1331	0.1303	0.1014
	1.09778	2.29			1.09778	2.31				1.17754	3.27			1.69897	3.7				1.23888	2.82866			1.14922		2.58206		95% Confidence Intervals	Slope	0.9863 to 1.085	1.050 to 1.185	0.8096 to 0.8758	0.7802 to 0.8886	0.8808 to 0.9993	0.9098 to 0.9967
	0.0977777		1.96		0.0977777		1.62			0.177537	2.74			0.69897		3.57			0.238882		2.51983		0.149219		2.46835			Y-intercept	1.090 to 1.533	0.6348 to 1.241	2.163 to 2.447	1.865 to 2.422	1.385 to 1.928	0.8312 to 1.261
	0		1.92*		0		1.61*			0		2.004321374*		0		2.705863712*			-0.76112		2.3962		-0.85078		2.49831			X-intercept	-1.549 to -1.009	-1.176 to -0.5386	-3.010 to -2.479	-3.094 to -2.106	-2.178 to -1.393	-1.383 to -0.8359
2	6.81624	8.33		2	6.81624	8.48			2	7.14145	8.31		2	7.70757	8.5				0		2.575188*		0		2.506505*		Goodness of Fit	R squared	0.9902	0.9844	0.9922	0.982	0.9821	0.9927
	5.81624	7.58			5.81624	7.86				6.14145	7.37			6.70757	7.54			2	7.29958	8.69329		2	7.16534	7.77801				Sy.x	0.217	0.2967	0.1792	0.2373	0.2825	0.1485
	4.81624	6.73			4.81624	6.88				5.14145	6.74			5.70757	6.97				6.29958	7.63124			6.16534	6.96492			Is slope significantly non-zero?	F	1923	1197	2789	1039	1096	2163
	3.81624	5.5			3.81624	5.41				4.14145	5.9			4.70757	6.52				5.29958	6.6081			5.16534	6.1089				DFn, DFd	1, 19	1, 19	1, 22	1, 19	1, 20	1, 16
	2.81624	4.37			2.81624	4.13				3.14145	4.54			3.70757	5.16				4.29958	5.56098			4.16534	5.07298				P value	<0.0001	<0.0001	<0.0001	<0.0001	<0.0001	<0.0001
	1.81624	3.41			1.81624	3.1				2.14145	4.04			2.70757	4.06				3.29958	4.54913			3.16534	4.16909				Deviation from zero?	Significant	Significant	Significant	Significant	Significant	Significant
	0.816241	2.36			0.816241	2.22				1.14145	3.32			1.70757	3.51				2.29958	3.55703			2.16534	3.04376			Equation	Equation	Y = 1.036*X + 1.312	Y = 1.117*X + 0.9378	Y = 0.8427*X + 2.305	Y = 0.8344*X + 2.144	Y = 0.9401*X + 1.657	Y = 0.9532*X + 1.046
	-0.183759		1.95		-0.183759		1.6			0.14145	2.43			0.70757		2.07			1.29958	3.16761			1.16534		2.64246		Data	Number of X values	25	52	26	52	87	116
	0		1.91*		0		1.61*			0		1.886490725*		0		2.025305865*			0.29958	2.83822			0.165343		2.60206			Maximum number of Y replicates	1	1	1	1	1	1
3	7.11644	8.45		3	7.11644	8.45			3	7.02938	8.31		3	7.79472	8.53				-0.70042		2.68215		-0.83466		2.61909			Total number of values	21	21	24	21	22	18
	6.11644	7.66			6.11644	7.87				6.02938	7.39			6.79472	7.61				0		2.7075702*		0		2.6794279*			Number of missing values	4	31	2	31	65	98
	5.11644	6.73			5.11644	6.88				5.02938	6.74			5.79472	6.96			3	7.21041	8.717		3	7.11394	7.70655			Detection limit	log bioluminescence background	1.99808	1.61278	2.12436	2.90294	2.81153	2.81555
	4.11644	5.44			4.11644	5.38				4.02938	6.07			4.79472	6.56				6.21041	7.68646			6.11394	7.00346				log detection limit	0.662242	0.604283	-0.214364	0.909559	1.2281	1.85643
	3.11644	4.27			3.11644	4.09				3.02938	4.74			3.79472	5.35				5.21041	6.58636			5.11394	6.11793
	2.11644	3.13			2.11644	2.98				2.02938	3.95			2.79472	4.2				4.21041	5.51812			4.11394	5.05843
	1.11644	2.43			1.11644	1.85				1.02938	3.2			1.79472	3.68				3.21041	4.46598			3.11394	3.60097
	0.116442		1.91		0.116442		1.56			0.0293838	2.36			0.79472		2.84			2.21041	3.58557			2.11394	3.09691
	0		1.83*		0		1.61*			0		1.748188027*		0		2.120573931*			1.21041	2.81624			1.11394		2.62531
																			0.210408		2.59439		0.113943		2.5955
																			-0.78959		2.56229		-0.88606		2.57519
																			0		2.586587*		0		2.63749*

## Sheet: Figure 4a
Fig. 4a: Plaque host ranges were determined from single spot on the lawn infection assays (SA scoring: 0 = no lysis; 1= lysis observed, no individual plaques; 2= plaques observed, reduced EOP, 3= EOP > 0.01) and bioluminescence detection ranges were from biological quadruplicates (E. coli and K. pneumoniae) or biological triplicates (E. faecalis). Bioluminescence is shown as mean.																			SA = spot assay		"1 = lysis observed, no individual plaques"
																					"2 = plaques observed, reduced EOP"
																					"3= EOP > 0.01"
																												7a3				Efs_S10_1
Host species	Host strain	E2::nluc				SA scoring	E4::nluc				SA scoring		Host species	Host strain	K1::nluc				SA scoring	K4::nluc				SA scoring		Host species	Host strain	EfS3::nluc			SA scoring	EfS7::nluc			SA scoring
Escherichia coli	A Ec3	5667	5836	6947	5588	1	227	191	311	352	1		Klebsiella pneumoniae	A Kp3	13150	13070	48350	34990	1	90	91	24	31	0		Enterococcus faecalis	Ef 2	4231000	5427000	5970000	1	425	506	458	0
Escherichia coli	B Ec22	12640	12090	13730	14010	0	328	363	439	393	0		Klebsiella pneumoniae	B Kp37	11180000	11130000	151200000	143700000	3	5539000	6499000	1128000	2799000	3		Enterococcus faecalis	Ef 3	233	149	2058	0	44110000	39520000	39870000	3
Escherichia coli	C Ec42	392100000	250800000	21810000	22620000	3	273800000	225800000	104400000	100300000	3		Klebsiella pneumoniae	C Kp31	1406000	1447000	20350000	19560000	3	10890000	10940000	49480000	52790000	3		Enterococcus faecalis	Ef 4 (A)	215800000	249900000	229000000	2	817	1182	1559	0
Escherichia coli	D Ec43	155500000	144800000	74910000	79530000	3	100000000	99160000	18620000	18250000	3		Klebsiella pneumoniae	D Kp39	40160000	39440000	71230000	72360000	3	580000	718200	34780000	35970000	3		Enterococcus faecalis	Ef 5	1047000000	621200000	44380	3	1416	1061	975	0
Escherichia coli	E Ec16	152800000	192200000	31640000	31620000	3	21680000	891100	269000	293000	1		Klebsiella pneumoniae	E Kp5	467700	493900	8862000	2673000	1	15040000	14840000	38200000	32940000	1		Enterococcus faecalis	Ef 7	503400000	506100000	489700000	3	1933	1599	1233	0
Escherichia coli	F Ec32	56860000	46220000	29740000	28950000	3	75520000	68650000	44620000	39600000	3		Klebsiella pneumoniae	F Kp33	5264000	5214000	122500000	115400000	3	3210000	4909000	1770000	2548000	3		Enterococcus faecalis	Ef 12	471100000	520500000	526600000	3	1320	1210	2212	0
Escherichia coli	G Ec46	47440	15830	8937	10300	1	2613	3318	410	543	0		Klebsiella pneumoniae	G Kp21	12050	12300	1405000	1923000	1	119	112	1064	949	0		Enterococcus faecalis	Ef 15	4876000	3112000	4013000	2	2211000	2221000	2447000	2
Escherichia coli	H Ec57	18080000	17750000	5020000	5163000	3	22940000	21110000	7517000	6941000	3		Klebsiella pneumoniae	H Kp43	15830000	15440000	56250000	92840000	2	79420	59720	401900	347800	1		Enterococcus faecalis	Ef 18	5415	3929	2521	0	51760000	42100000	46250000	3
Escherichia coli	J Ec14	32830	40540	4447	5541	1	466	640	1016	1339	1		Klebsiella pneumoniae	J Kp16	703	775	1105	1330	0	814	818	5929	1796	0		Enterococcus faecalis	Ef 20 (E)	341500000	165500000	357600000	3	29360000	25840000	82970	3
Escherichia coli	K Ec33	372600000	353700000	447500000	451300000	3	387200000	408900000	55510000	51930000	3		Klebsiella pneumoniae	K Kp34	11160	11050	3009	2678	0	235200	253200	3132000	1554000	1		Enterococcus faecalis	Ef 24	611800000	639600000	546000000	3	46790000	50040000	55990000	3
Escherichia coli	L Ec47	580700032	546600000	5910000	5957000	3	565100032	710700032	15860000	15900000	3		Klebsiella pneumoniae	L Kp48	719500	730700	754000	271000	3	376500	390700	1586000	1404000	2		Enterococcus faecalis	Ef 25 (B)	126	118	1604	0	224	276	735	0
Escherichia coli	M Ec54	389800000	414200000	180200000	169200000	3	227900000	86760000	433800000	372300000	1		Klebsiella pneumoniae	M Kp45	174300	169000	162400	136300	0	27440000	27630000	9522000	11530000	0		Enterococcus faecalis	Ef 26 (K)	1641	150	275	0	170800	187800	184300	0
Escherichia coli	N Ec20	189400000	177800000	238500000	242500000	3	326300	443000	2212000	1454000	1		Klebsiella pneumoniae	N Kp26	2670000	2649000	15170000	15010000	3	3874000	15290000	15220000	19890000	3		Enterococcus faecalis	Ef 27 (F)	149100	156200	133800	2	55	59	78	0
Escherichia coli	O Ec34	2072	1354	6227	5214	1	166	252	4600	4024	0		Klebsiella pneumoniae	O Kp8	29300000	28730000	64900000	56620000	1	32450000	20650000	37520000	35550000	1		Enterococcus faecalis	Ef 28	1321000	1368000	1218000	1	39830	37540	32040	0
Escherichia coli	Q Ec41	362000000	379500000	38830000	38460000	3	497900000	507400000	32750000	34650000	3		Klebsiella pneumoniae	P (KpGe)	19400000	18340000	44610000	52020000	3	259000	177600	67840000	82570000	3		Enterococcus faecalis	Ef 30 (D)	257400	234400	126900	0	244500	249900	215700	0
Escherichia coli	R Ec62	442100000	446900000	391400	390900	3	238800000	209700000	388200	321900	3		Klebsiella pneumoniae	Q Kp22	190800	351700	23100000	29160000	1	4855000	4892000	53680000	60910000	1		Enterococcus faecalis	Ef 34 (X)	165600000	279800000	221400000	2	1005	1508	1194	0
Escherichia coli	S Ec21	1561	1117	6759	6579	1	1740	1421	4644	3390	1		Klebsiella pneumoniae	R Kp51	5712000	6301000	87080	118600	1	17100000	19600000	226800	329200	1		Enterococcus faecalis	Ef 36 (T)	17790000	15940000	17540000	2	862	477	1518	0
Escherichia coli	T Ec28	1186000	1248000	1255000	1267000	2	151300	165500	137400	133400	1		Klebsiella pneumoniae	S Kp36	2638	2489	1265	1270	1	6608000	6042000	90070	140400	1		Enterococcus faecalis	Ef 38	408500000	393600000	401900000	3	348600	379300	364500	0
Escherichia coli	U Ec52	81740000	73220000	14010000	14430000	3	90730000	86980000	33580000	38570000	3		Klebsiella pneumoniae	T Kp6	52340	52940	1899000	1701000	0	153	153	14080	8195	0		Enterococcus faecalis	Ef 44	95	107	107	0	274600	212700	349300	0
Escherichia coli	W Ec63	438100000	378700000	118300000	118400000	3	259900000	261500000	127100000	134900000	3		Klebsiella pneumoniae	V Kp66	736000	766200	555000	698300	1	18360000	22360000	67000000	69000000	1		Enterococcus faecalis	Ef 45	18840000	15210000	21630000	2	1660	533	318	0
Escherichia coli	X Ec65	313800000	277900000	15090000	14720000	3	115500000	108600000	17600000	19080000	3		Klebsiella oxytoca	W K38	135600000	133700000	173100000	173100000	3	17270000	18820000	147700000	144800000	1		Enterococcus faecalis	Ef 46	19150000	14390000	14430000	2	338	654	1174	0
Escherichia coli	Y Ec56	25060000	27200000	9759000	9494000	3	28560000	35290000	31960000	24350000	3		Klebsiella oxytoca	X K68	52210000	85670000	157300000	147300000	3	39180000	31480000	62970000	72860000	3		Enterococcus faecalis	Ef 47 (W)	15340000	9958000	14370000	3	6614	6885	7431	0
Escherichia coli	Z Ec79	301000000	340000000	111600000	105900000	3	222000000	210000000	89570000	89370000	3		Klebsiella pneumoniae	Y Kp69	52990000	30440000	195200000	197900000	3	17770000	19620000	78320000	74230000	2		Enterococcus faecalis	Ef 48 (U)	880	161	117	0	69590000	65340000	61600000	3
Escherichia coli	P BL21	307400000	314000000	134300000	135900000	3	746099968	697400000	235300000	254300000	3		Klebsiella pneumoniae	Kp11	6718000	6474000	280700	306900	0	11920000	11950000	85090000	88400000	3		Enterococcus faecalis	Ef 49	131	683	222400000	3	62250000	55380000	284	0
Escherichia coli	Ec77	33740000	38620000	8352000	8359000	3	52060000	42650000	11030000	11110000	3		Klebsiella pneumoniae	Kp13	4314000	4585000	1821000	2746000	0	2277000	1820000	2787000	2938000	0		Enterococcus faecalis	Ef 51	285	202	169	0	69440000	73360000	78670000	3
Escherichia coli	Ec76	405000	384100	419800	403900	0	392800	410800	243800	182000	0		Klebsiella pneumoniae	Kp14	231100000	258000000	124000000	192300000	0	11030000	10090000	9820000	5606000	0		Enterococcus faecalis	Ef 54	108	117	744	0	51360000	39700000	44490000	3
Escherichia coli	Ec74	922000	25430	10230	10090	0	2979	3944	1667	2027	0		Klebsiella pneumoniae	Kp15	139000000	147500000	511300	603600	3	9994000	10310000	132300000	143400000	3		Enterococcus faecalis	Ef 55	54820000	43710000	49700000	3	766	1122	157100	0
Escherichia coli	Ec70	18180	20260	16620	15960	1	4614	4950	457	363	1		Klebsiella pneumoniae	Kp59	262300000	263800000	115500000	192800000	2	4241000	2823000	30280000	15940000	0		Enterococcus faecalis	Ef 57 (R)	770	170	2371	0	50210000	52150000	50230000	3
Escherichia coli	Ec92	275700000	270500000	33170000	34150000	1	102400000	108200000	40950000	48760000	3		Klebsiella pneumoniae	Kp70	105600000	116000000	124300000	143200000	0	45940000	38230000	122700000	113700000	3		Enterococcus faecalis	Ef 58 (G)	712499968	656300032	521500000	3	52470000	45560000	68120000	3
Escherichia coli	Ec93	65510000	66790000	320500	320900	1	221500	234200	38280	71890	0		Klebsiella pneumoniae	Kp72	968	1176	131	134	0	18070	14720	4569	4013	0		Enterococcus faecalis	Ef 59 (Z)	7138000	7956000	7506000	2	529	558	384	0
Escherichia coli	Ec96	70840000	75830000	9512000	12780000	3	125000000	126800000	44920000	44120000	1		Klebsiella pneumoniae	Kp71	542	804	336	494	0	149	89	1762	132	0		Enterococcus faecalis	Ef 60	3119000	2768000	2721000	2	1321	2257	1492	0
Escherichia coli	Ec97	25590000	22330000	17480000	17580000	3	28420000	24420000	3015000	523500	3		Klebsiella pneumoniae	Kp67	478	378	477	488	1	187000	183100	176300	167300	1		Enterococcus faecalis	Ef 66	6992000	5638000	5903000	2	1359	566	396	0
Escherichia coli	Ec82	1116000000	391800000	536300000	529700000	3	4476	4731	54510	48740	2		Klebsiella pneumoniae	Kp82	3581000	3887000	17280	16690	3	28140000	23630000	41890	33080	1		Enterococcus faecalis	Ef 67	5157000	2861000	3919000	2	479	274	334	0
Escherichia coli	Ec101	1142	1178	3372	3663	0	51	50	116	76	0		Klebsiella pneumoniae	Kp83	7302	7747	1774	2183	0	3217	4042	4258	3689	0		Enterococcus faecalis	Ef 69	6706000	6067000	7687000	1	322	542	288	0
Escherichia coli	Ec131	192400000	200300000	282500000	285300000	1	123200000	106700000	12410000	10620000	2		Klebsiella pneumoniae	Kp80	9826000	9791000	na	4347000	2	41110000	41340000	159600000	160900000	1		Enterococcus faecalis	Ef 70	44500	39320	33890	0	85220000	87580000	91310000	3
Escherichia coli	Ec132	17830	16400	12310	15480	0	9506	9180	20480	16870	0		Klebsiella pneumoniae	Kp81	253500000	264500000	7542000	973200	0	158	208	2514	2778	0		Enterococcus faecalis	Ef 71	204900000	235300000	194500000	3	1245	2693	1072	0
Escherichia coli	Ec117	29580	31920	10590	10460	0	25250	24400	22130	19660	0		Klebsiella pneumoniae	Kp76	3677000	3027000	2826000	1556000	0	31430000	43470000	111300000	151000000	1		Enterococcus faecalis	Ef 72 (M)	46100	1551	6267	0	38170000	26360000	20060000	3
Escherichia coli	Ec136	213	137	1006	990	0	35	44	46	33	0		Klebsiella pneumoniae	Kp78	222400000	232900000	347900000	405200000	3	27820000	30950000	252100000	317700000	2		Enterococcus faecalis	Ef 73	507000000	409900000	426800000	3	612	1128	689	1
Escherichia coli	Ec138	20110000	21290000	18440000	19010000	3	102000000	106800000	99520000	42750000	2		Klebsiella pneumoniae	Kp79	6087000	6325000	900000	1004000	0	17360000	17180000	34730000	38270000	1		Enterococcus faecalis	Ef 74	9679	5285	7956	0	497	164	184	0
Escherichia coli	Ec142	88910	70150	95050	91160	0	9286	7289	8580	7253	0		Klebsiella oxytoca	K87	183400	198900	6323	5947	0	540100	450500	21480	26330	0		Enterococcus faecalis	Ef 78	156	130	161	0	29850000	42470000	39720000	3
Escherichia coli	Ec137	222400000	225800000	111400000	112000000	3	220800000	261500000	27820000	30020000	3		Klebsiella pneumoniae	Kp90	2362000	2405000	389400	395100	0	5118000	4234000	1457000	1554000	0		Enterococcus faecalis	Ef 79	135	149	214	0	2042	1664	1780	2
Escherichia coli	Ec139	185400000	181400000	129900000	128500000	2	140800000	138000000	43270000	45620000	3		Klebsiella pneumoniae	Kp93	31060000	35020000	9683000	3985000	0	57880000	56570000	139000000	141900000	1		Enterococcus faecalis	Ef 81 (H)	831400	775100	682400	1	163	218	279	0
Escherichia coli	Ec141	80620000	76000000	66190000	65220000	1	173900000	162900000	42260000	5068000	0		Klebsiella pneumoniae	Kp88	11230000	11420000	1234000	1376000	0	90560000	78140000	139700000	148700000	0		Enterococcus faecalis	Ef 82	5631000	4611000	5089000	1	783	714	813	0
Escherichia coli	Ec140	393900000	366600000	258200000	257500000	0	33250	43890	3393	4890	0		Klebsiella pneumoniae	Kp89	126900	128600	1460	1523	0	66880	112900	9627	9899	0		Enterococcus faecalis	Ef 83	1212000	848900	1127000	2	1258	201	1023	0
Escherichia coli	Ec143	30390000	38120000	47140000	46960000	2	98850000	108100000	34910000	37130000	2		klebsiella pneumoniae	Kp94	162	127	383	29	0	332	333	2600	3020	0		Enterococcus faecalis	Ef 88	1071	157	476	0	42030000	45470000	48520000	3
Escherichia coli	Ec145	198200000	216900000	253800	263900	3	29590000	31180000	27240	75430	3		klebsiella pneumoniae	Kp98	29320000	32050000	147500000	167800000	2	27640000	27280000	66400000	58880000	2		Enterococcus faecalis	Ef 89	29000000	2313	12120000	0	4387	54970	4124	0
Escherichia coli	Ec146	1692000	1731000	76450	77020	1	15280	16190	381	303	0		klebsiella pneumoniae	Kp96	944400	907900	178200	182100	0	1945	2061	2855	2722	0		Enterococcus faecalis	Ef 90	6612	5897	6174	0	190	1136	220	0
Escherichia coli	Ec147	8718000	8213000	14510000	14610000	3	5253000	5086000	2986000	6506000	3		Klebsiella pneumoniae	Kp95	94800000	87120000	2648000	46080000	0	142100000	175200000	140000000	278400000	1		Enterococcus faecalis	Ef 92	37320000	55700000	30960000	3	606	887	2529	0
Escherichia coli	Ec148	na	na	1197000	1216000	1	na	na	263100	256800	1		Klebsiella pneumoniae	Kp97	36170000	34420000	8969000	8769000	0	48930000	45510000	203700000	185300000	2		Enterococcus faecalis	Ef 93	269400000	166900000	351400000	3	91050000	88650000	86600000	3
Escherichia coli	Ec149	104700000	109200000	397300000	422500000	2	339000000	331400000	355100000	316400000	1		Klebsiella oxytoca	K101	873900	928200	58460	56590	2	832100	1073000	158100	218500	1		Enterococcus faecalis	Ef 94	3132	92	1781	0	678800	884700	660000	2
Escherichia coli	Ec151	291300000	290900000	98200000	98130000	1	231100000	233000000	108800000	120300000	0		Control	average phage only (n=8)	na	na	na	567.5	na	na	na	na	680	na		Enterococcus faecalis	Ef 95	189200000	162900000	211200000	3	1366	3045	1650	0
Escherichia coli	Ec158	687000000	656099968	749500032	751600000	3	473300000	461500000	356800000	168600000	2															Enterococcus faecalis	Ef 96	102	110	96	0	30530000	18630000	33590000	3
Control	average phage only (n=10)	na	na	na	370.4	na	na	na	na	140.786	na															Control	average phage only (n=21)	na	na	94.381	na	na	na	192.895	na

## Sheet: Figure 4c
Fig. 4c: Bioluminescence in human urine. Data is from biological triplicates. Means are shown, error bars are SEM.
	E.coli - RLU								Klebsiella-RLU								Enterococcus-RLU
Isolate	E2::nluc 3hr in human urine			E4::nluc 3hr in human urine				Isolate	K1::nluc 3hr in human urine			K4::nluc 3hr in human urine					EfS3::nluc			EfS7:nluc
Ec33	114000000	137100000	121600000	10850000	22720000	18730000		Kp8	10890	9564	13480	17470	13440	18770		Ef24	114300000	117800000	117700000	10740000	11030000	11000000
Ec54	80580000	80010000	68700000	2544000	4001000	4705000		Kp22	20240	7210	17280	105200	51540	141300		Ef93	66080000	50880000	65300000	7101000	8122000	7294000
Ec63	137500000	114700000	111600000	131800000	116100000	122000000		Kp39	33320000	32410000	35470000	8303000	8167000	8481000		Ef15	16160000	17100000	16190000	2602000	3106000	2933000
Ec138	4095000	2614000	1171000	24380000	23900000	17360000		Kp78	521000	1810000	1448000	388700	1171000	1516000		Ef20	98630000	81160000	92970000	6200000	5979000	5826000
Ec147	37210000	44520000	47120000	23860000	33330000	26530000		Kp98	1046000	938700	1997000	843000	1037000	1715000		Ef49	54790000	52150000	38970000	4314	4090	3955
Ec149	116200000	109700000	131500000	22840000	17990000	24460000		Kp70	2059000	5164000	1410000	1401000	2213000	1042000		Ef58	90030000	88980000	95140000	7547000	7295000	7803000
phage in urine	106	128	102	45	44	44		phage in urine	30	25	22	660	603	611		phage in urine	1697	1549	1448	639	478	530

[truncated: 21 more sheets: Figure 4d, Figure 4e, Figure 5b, Figure 6b, Figure 6c, Figure 6d, Supplementary Figure 1a, Supplementary Figure 1b, Supplementary Figure 2b, Supplementary Figure 2c, Supplementary Figure 3a, Supplementary Figure 3b, Supplementary Figure 3c, Supplementary Figure 3d, Supplementary Figure 3e, Supplementary Figure 3f, Supplementary Figure 3g, Supplementary Figure 4a, Supplementary Figure 4b, Supplementary Figure 5b …]
